# Supplementary material for: A Molecularly Imprinted Fluorescence Sensor for the Simultaneous and Rapid Detection of Histamine and Tyramine in Cheese
Source: Foods. 2025 Apr 23;14(9):1475. doi: 10.3390/foods14091475 (PMC12072070; doi:10.3390/foods14091475)
Supplement: Supplementary file 1 [file foods-14-01475-s001.zip]

Archive with 1 entries (1 files):
- foods-3568308-supplementary.pdf
